# Supplementary material for: An ELOVL2-Based Epigenetic Clock for Forensic Age Prediction: A Systematic Review
Source: Int J Mol Sci. 2023 Jan 23;24(3):2254. doi: 10.3390/ijms24032254 (PMC9916975; doi:10.3390/ijms24032254)
Supplement: Supplementary file 1 [file ijms-24-02254-s001.zip]

Archive with 38 entries (31 files):
- Paparazzo et al revised/
- Paparazzo et al revised/code_to_publish/
- Paparazzo et al revised/code_to_publish/.Rhistory
- Paparazzo et al revised/code_to_publish/dataset.RData
- Paparazzo et al revised/code_to_publish/functions.R
- Paparazzo et al revised/code_to_publish/README.txt
- Paparazzo et al revised/code_to_publish/results/
- Paparazzo et al revised/code_to_publish/results/linear_model.csv
- Paparazzo et al revised/code_to_publish/results/main_results.csv
- Paparazzo et al revised/code_to_publish/results/models_predictions.RData
- Paparazzo et al revised/code_to_publish/results/multiple_quadratic_model.csv
- Paparazzo et al revised/code_to_publish/results/pc_model_linear_model.csv
- Paparazzo et al revised/code_to_publish/results/pc_model_pc_components.csv
- Paparazzo et al revised/code_to_publish/script.R
- Paparazzo et al revised/code_to_publish/session_information.txt
- Paparazzo et al revised/ijms-2127076-supplementary.pdf
- __MACOSX/
- __MACOSX/._Paparazzo et al revised
- __MACOSX/Paparazzo et al revised/
- __MACOSX/Paparazzo et al revised/._.DS_Store
- __MACOSX/Paparazzo et al revised/._code_to_publish
- __MACOSX/Paparazzo et al revised/._manuscript_proofs.docx
- __MACOSX/Paparazzo et al revised/._Supplementary Materials.docx
- __MACOSX/Paparazzo et al revised/code_to_publish/
- __MACOSX/Paparazzo et al revised/code_to_publish/._.Rhistory
- __MACOSX/Paparazzo et al revised/code_to_publish/._dataset.RData
- __MACOSX/Paparazzo et al revised/code_to_publish/._functions.R
- __MACOSX/Paparazzo et al revised/code_to_publish/._README.txt
- __MACOSX/Paparazzo et al revised/code_to_publish/._results
- __MACOSX/Paparazzo et al revised/code_to_publish/._script.R
- __MACOSX/Paparazzo et al revised/code_to_publish/._session_information.txt
- __MACOSX/Paparazzo et al revised/code_to_publish/results/
- __MACOSX/Paparazzo et al revised/code_to_publish/results/._linear_model.csv
- __MACOSX/Paparazzo et al revised/code_to_publish/results/._main_results.csv
- __MACOSX/Paparazzo et al revised/code_to_publish/results/._models_predictions.RData
- __MACOSX/Paparazzo et al revised/code_to_publish/results/._multiple_quadratic_model.csv
- __MACOSX/Paparazzo et al revised/code_to_publish/results/._pc_model_linear_model.csv
- __MACOSX/Paparazzo et al revised/code_to_publish/results/._pc_model_pc_components.csv
