# Supplementary material for: An ELOVL2-Based Epigenetic Clock for Forensic Age Prediction: A Systematic Review
Source: Int J Mol Sci. 2023 Jan 23;24(3):2254. doi: 10.3390/ijms24032254 (PMC9916975; doi:10.3390/ijms24032254)
Supplement: Supplementary file 1 [file ijms-24-02254-s001.zip › Paparazzo et al revised/code_to_publish/functions.R]

# scaling data
scale_data <- function(training_set, test_set, relevant_features){
  means <- sapply(training_set[, relevant_features], mean)
  sds <- sapply(training_set[, relevant_features], sd)
  training_set[ , relevant_features] <- scale(training_set[, relevant_features], 
                                              center = means, 
                                              scale = sds)
  test_set[ , relevant_features] <- scale(test_set[, relevant_features], 
                                          center = means, 
                                          scale = sds)
  res <- list(training_set = training_set, test_set = test_set)
}

# linear model
linear_model <- function(training_set, test_set, seed){
  relevant_features <- c('ELOVL2_CpG1', 'ELOVL2_CpG2', 
                           'ELOVL2_CpG3', 'ELOVL2_CpG4', 
                           'ELOVL2_CpG5', 'ELOVL2_CpG6', 
                           'ELOVL2_CpG7')
  res = scale_data(training_set, test_set, relevant_features)
  training_set = res$training_set
  test_set = res$test_set
  model <- lm(Age ~ SEX + ELOVL2_CpG1 + ELOVL2_CpG2 + 
                ELOVL2_CpG3 + ELOVL2_CpG4 + 
                ELOVL2_CpG5 + ELOVL2_CpG6 + 
                ELOVL2_CpG7, data = training_set)
  predictions <- predict(model, test_set)
  return(list(predictions = predictions, model = model))
}

# Multiple Quadratic Model
multiple_quadratic_model <- function(training_set, test_set, seed){
  relevant_features <- c('ELOVL2_CpG1', 'ELOVL2_CpG2', 
                         'ELOVL2_CpG3', 'ELOVL2_CpG4', 
                         'ELOVL2_CpG5', 'ELOVL2_CpG6', 
                         'ELOVL2_CpG7')
  res = scale_data(training_set, test_set, relevant_features)
  training_set = res$training_set
  test_set = res$test_set
  model <- lm(Age ~ SEX + 
                ELOVL2_CpG1 + 
                ELOVL2_CpG2 + 
                ELOVL2_CpG3 + 
                ELOVL2_CpG4 + 
                ELOVL2_CpG5 + 
                ELOVL2_CpG6 + 
                ELOVL2_CpG7 + 
                I(ELOVL2_CpG1 ^ 2) +
                I(ELOVL2_CpG2 ^ 2) + 
                I(ELOVL2_CpG3 ^ 2) + 
                I(ELOVL2_CpG4 ^ 2) + 
                I(ELOVL2_CpG5 ^ 2) + 
                I(ELOVL2_CpG6 ^ 2) + 
                I(ELOVL2_CpG7 ^ 2) + 
                ELOVL2_CpG1 * ELOVL2_CpG2 + 
                ELOVL2_CpG1 * ELOVL2_CpG3 + 
                ELOVL2_CpG1 * ELOVL2_CpG4 + 
                ELOVL2_CpG1 * ELOVL2_CpG5 + 
                ELOVL2_CpG1 * ELOVL2_CpG6 + 
                ELOVL2_CpG1 * ELOVL2_CpG7 + 
                ELOVL2_CpG2 * ELOVL2_CpG3 + 
                ELOVL2_CpG2 * ELOVL2_CpG4 + 
                ELOVL2_CpG2 * ELOVL2_CpG5 + 
                ELOVL2_CpG2 * ELOVL2_CpG6 + 
                ELOVL2_CpG2 * ELOVL2_CpG7 + 
                ELOVL2_CpG3 * ELOVL2_CpG4 + 
                ELOVL2_CpG3 * ELOVL2_CpG5 + 
                ELOVL2_CpG3 * ELOVL2_CpG6 + 
                ELOVL2_CpG3 * ELOVL2_CpG7 + 
                ELOVL2_CpG4 * ELOVL2_CpG5 + 
                ELOVL2_CpG4 * ELOVL2_CpG6 + 
                ELOVL2_CpG4 * ELOVL2_CpG7 + 
                ELOVL2_CpG5 * ELOVL2_CpG6 + 
                ELOVL2_CpG5 * ELOVL2_CpG7 + 
                ELOVL2_CpG6 * ELOVL2_CpG7, 
              data = training_set)
  predictions <- predict(model, test_set)
  return(list(predictions = predictions, model = model))
}

# RBF SVM model 
svm_model <- function(training_set, test_set, seed){
  set.seed(12345)
  train_control <- trainControl(method="repeatedcv", number=10, repeats=3)
  model <- train(Age ~ SEX + ELOVL2_CpG1 + ELOVL2_CpG2 + ELOVL2_CpG3 + 
                   ELOVL2_CpG4 + ELOVL2_CpG5 + ELOVL2_CpG6 + ELOVL2_CpG7, 
                 data = training_set,
                 method = "svmRadialSigma", 
                 trControl = train_control, 
                 preProcess = c("center","scale"), 
                 tuneLength = 10)
  predictions <- predict(model, test_set)
  return(list(predictions = predictions, model = model))
}

# GBM
gb_model <- function(training_set, test_set, seed){
  set.seed(12345)
  train_control <- trainControl(method="repeatedcv", number=10, repeats=3)
  model <- train(Age ~ SEX + ELOVL2_CpG1 + ELOVL2_CpG2 + ELOVL2_CpG3 + 
                   ELOVL2_CpG4 + ELOVL2_CpG5 + ELOVL2_CpG6 + ELOVL2_CpG7, 
                 data = training_set, 
                 method = "gbm", 
                 trControl = train_control, 
                 preProcess = c("center","scale"), 
                 tuneLength = 10, 
                 verbose = FALSE)
  predictions <- predict(model, test_set)
  return(list(predictions = predictions, model = model))
}

# pc model 
pc_model <- function(training_set, test_set, seed){
  relevant_features <- c('ELOVL2_CpG1', 'ELOVL2_CpG2', 
                         'ELOVL2_CpG3', 'ELOVL2_CpG4', 
                         'ELOVL2_CpG5', 'ELOVL2_CpG6', 
                         'ELOVL2_CpG7')
  res = scale_data(training_set, test_set, relevant_features)
  training_set = res$training_set
  test_set = res$test_set
  pcResTraining <- prcomp(training_set[ , relevant_features])
  pcResTest <- predict(pcResTraining, test_set[ ,relevant_features])
  toAnalyze <- data.frame(Age = training_set$Age, SEX = training_set$SEX,
                          PC1 = pcResTraining$x[, 1],
                          PC1_2 =pcResTraining$x[, 1]^2,
                          PC1_3 =pcResTraining$x[, 1]^3,
                          PC1_4 =pcResTraining$x[, 1]^4)
  toTest <- data.frame(Age = test_set$Age, SEX = test_set$SEX,
                       PC1 = pcResTest[, 1],
                       PC1_2 =pcResTest[, 1]^2,
                       PC1_3 =pcResTest[, 1]^3,
                       PC1_4 =pcResTest[, 1]^4)
  model <- lm(Age ~ SEX + PC1 + PC1_2 + PC1_3 + PC1_4, data = toAnalyze)
  predictions <- predict(model, toTest)
  return(list(predictions = predictions, 
              model = list(pc_model = pcResTraining, linear_model = model)))
}

# function for replace missing values
replaceMissing <- function(x, values = NULL){
  if(is.null(values)){
    for(i in 1:ncol(x)){
      x[is.na(x[, i]), i] <- mean(x[ , i], na.rm = TRUE)
    }
  }else{
    for(i in 1:ncol(x)){
      x[is.na(x[, i]), i] <- values[i]
    }
  }
  x
}

# function for assessing statistical significance and CI for differences in mae
maeStatSign <- function(preds1, preds2, actual, perms = 10000){
  
  set.seed(12345)
  if(length(preds1) != length(preds2) || length(preds1) != length(actual)){
    stop('Vectors should all be of the same length')
  }
  
  # computing difference in mae
  mae1 <- mean(abs(preds1 - actual),na.rm = TRUE)
  mae2 <- mean(abs(preds2 - actual),na.rm = TRUE)
  mae_diff <- mae1 - mae2
  
  # looping 
  mae_diffs <- rep(NA , perms)
  mae_boots <- rep(NA , perms)
  for(i in 1:perms){
    
    # permuting
    preds1_tmp <- preds1
    preds2_tmp <- preds2
    switching <- runif(length(preds1)) >= 0.5
    preds1_tmp[switching] <- preds2[switching]
    preds2_tmp[switching] <- preds1[switching]
    
    # computing difference in mae
    mae1 <- mean(abs(preds1_tmp - actual),na.rm = TRUE)
    mae2 <- mean(abs(preds2_tmp - actual),na.rm = TRUE)
    mae_diffs[i] <- mae1 - mae2
    
    # bootstrap
    ids <- sample(1:length(preds1), length(preds1), replace = TRUE)
    mae1 <- mean(abs(preds1[ids] - actual[ids]),na.rm = TRUE)
    mae2 <- mean(abs(preds2[ids] - actual[ids]),na.rm = TRUE)
    mae_boots[i] <- mae1 - mae2
    
    
  }
  
  # p-value
  pvalue <- sum(abs(mae_diff) <= abs(mae_diffs)) / perms
  
  # ci
  ci <- c()
  ci[1] <- quantile(mae_boots, 0.025)
  ci[2] <- quantile(mae_boots, 0.975)
  
  # return values
  return(c(pvalue, mae_diff, ci))
  
}
