# Supplementary material for: An ELOVL2-Based Epigenetic Clock for Forensic Age Prediction: A Systematic Review
Source: Int J Mol Sci. 2023 Jan 23;24(3):2254. doi: 10.3390/ijms24032254 (PMC9916975; doi:10.3390/ijms24032254)
Supplement: Supplementary file 1 [file ijms-24-02254-s001.zip › Paparazzo et al revised/code_to_publish/README.txt]

#######

This folder contains the code and the data for reproducing the main results reported in:
"An ELOVL2 based epigenetic clock for forensic age prediction: a systematic review"

#######

Usage: simply re-run the script.R code for re-creating the main results in the results folder. These results include:
- main_results.csv, the table reporting the mean absolute error achieved by each model
- models_predictions.RData, with the generated models and their predictions in binary format readable and usable within R
- linear_model.csv, the coefficients of the linear model
- multiple_quadratic_model.csv, the coefficients of the multiple quadratic model
- pc_model_pc_components, the rotation matrix for the principal components model
- pc_model_linear model, the linear coefficients for the principal components model

#######
