# Supplementary material for: An ELOVL2-Based Epigenetic Clock for Forensic Age Prediction: A Systematic Review
Source: Int J Mol Sci. 2023 Jan 23;24(3):2254. doi: 10.3390/ijms24032254 (PMC9916975; doi:10.3390/ijms24032254)
Supplement: Supplementary file 1 [file ijms-24-02254-s001.zip › Paparazzo et al revised/code_to_publish/results/linear_model.csv]

coefficient	value
(Intercept)	48.5082708710405
SEX	-1.26811328187946
ELOVL2_CpG1	3.38563451499756
ELOVL2_CpG2	2.54196941723731
ELOVL2_CpG3	-0.0766850986055532
ELOVL2_CpG4	4.87700266000401
ELOVL2_CpG5	5.00094536273475
ELOVL2_CpG6	8.59800794321384
ELOVL2_CpG7	-2.05779211420833
