# Supplementary material for: An ELOVL2-Based Epigenetic Clock for Forensic Age Prediction: A Systematic Review
Source: Int J Mol Sci. 2023 Jan 23;24(3):2254. doi: 10.3390/ijms24032254 (PMC9916975; doi:10.3390/ijms24032254)
Supplement: Supplementary file 1 [file ijms-24-02254-s001.zip › Paparazzo et al revised/code_to_publish/results/main_results.csv]

	linear_model	multiple_quadratic_model	svm_model	gb_model	pc_model
linear_model	6.575	0.1174	0	0	0.0118
multiple_quadratic_model	0.256 (-0.083, 0.558)	6.319	0	0	0.8826
svm_model	0.93 (0.708, 1.151)	0.674 (0.351, 1.042)	5.645	0.4295	0
gb_model	0.989 (0.766, 1.213)	0.733 (0.385, 1.131)	0.059 (-0.087, 0.206)	5.586	0
pc_model	0.226 (0.048, 0.404)	-0.029 (-0.376, 0.367)	-0.703 (-0.908, -0.492)	-0.762 (-0.971, -0.554)	6.348
