# Supplementary material for: An ELOVL2-Based Epigenetic Clock for Forensic Age Prediction: A Systematic Review
Source: Int J Mol Sci. 2023 Jan 23;24(3):2254. doi: 10.3390/ijms24032254 (PMC9916975; doi:10.3390/ijms24032254)
Supplement: Supplementary file 1 [file ijms-24-02254-s001.zip › Paparazzo et al revised/code_to_publish/results/multiple_quadratic_model.csv]

coefficient	value
(Intercept)	44.0926821599979
SEX	-1.4084137884151
ELOVL2_CpG1	3.12977117656979
ELOVL2_CpG2	2.36549518755718
ELOVL2_CpG3	-0.158383920684057
ELOVL2_CpG4	2.27932191850609
ELOVL2_CpG5	3.55216936724593
ELOVL2_CpG6	9.80177567798086
ELOVL2_CpG7	2.47922006171249
I(ELOVL2_CpG1^2)	-2.00793490087472
I(ELOVL2_CpG2^2)	-2.12696492789887
I(ELOVL2_CpG3^2)	0.784499304687519
I(ELOVL2_CpG4^2)	-0.789098531868504
I(ELOVL2_CpG5^2)	-1.95006828405555
I(ELOVL2_CpG6^2)	9.65443015450822
I(ELOVL2_CpG7^2)	2.60808955827573
ELOVL2_CpG1:ELOVL2_CpG2	5.64026704506144
ELOVL2_CpG1:ELOVL2_CpG3	1.20742612857179
ELOVL2_CpG1:ELOVL2_CpG4	2.12188042656677
ELOVL2_CpG1:ELOVL2_CpG5	-0.422086774983644
ELOVL2_CpG1:ELOVL2_CpG6	-5.58978793527337
ELOVL2_CpG1:ELOVL2_CpG7	-0.759448383736068
ELOVL2_CpG2:ELOVL2_CpG3	-1.46186406698112
ELOVL2_CpG2:ELOVL2_CpG4	0.0840803747872551
ELOVL2_CpG2:ELOVL2_CpG5	1.04736223640387
ELOVL2_CpG2:ELOVL2_CpG6	2.22285761078066
ELOVL2_CpG2:ELOVL2_CpG7	-2.74572685827833
ELOVL2_CpG3:ELOVL2_CpG4	1.55195176107978
ELOVL2_CpG3:ELOVL2_CpG5	1.27772267174156
ELOVL2_CpG3:ELOVL2_CpG6	-2.33041199936104
ELOVL2_CpG3:ELOVL2_CpG7	-1.95472076490451
ELOVL2_CpG4:ELOVL2_CpG5	-2.43533060139771
ELOVL2_CpG4:ELOVL2_CpG6	-3.05158753718161
ELOVL2_CpG4:ELOVL2_CpG7	3.43515016645737
ELOVL2_CpG5:ELOVL2_CpG6	-1.70311200363622
ELOVL2_CpG5:ELOVL2_CpG7	7.98187470691637
ELOVL2_CpG6:ELOVL2_CpG7	-7.60415861377146
