# Supplementary material for: An ELOVL2-Based Epigenetic Clock for Forensic Age Prediction: A Systematic Review
Source: Int J Mol Sci. 2023 Jan 23;24(3):2254. doi: 10.3390/ijms24032254 (PMC9916975; doi:10.3390/ijms24032254)
Supplement: Supplementary file 1 [file ijms-24-02254-s001.zip › Paparazzo et al revised/code_to_publish/results/pc_model_linear_model.csv]

coefficient	value
(Intercept)	46.3068274474713
SEX	-1.10819952956416
PC1	9.88507922299858
PC1_2	0.44961288006753
PC1_3	-0.0907117104441917
PC1_4	-0.0108291101812273
