# Supplementary material for: An ELOVL2-Based Epigenetic Clock for Forensic Age Prediction: A Systematic Review
Source: Int J Mol Sci. 2023 Jan 23;24(3):2254. doi: 10.3390/ijms24032254 (PMC9916975; doi:10.3390/ijms24032254)
Supplement: Supplementary file 1 [file ijms-24-02254-s001.zip › Paparazzo et al revised/code_to_publish/results/pc_model_pc_components.csv]

	PC1	PC2	PC3	PC4	PC5	PC6	PC7
ELOVL2_CpG1	0.387926341271219	0.260940968337	0.442287553637153	-0.0748594281531638	0.701908052390565	-0.295826320173491	-0.00355316582959099
ELOVL2_CpG2	0.38738283139009	-0.218528037594515	0.534612602173141	0.388711740512008	-0.211740935663229	0.510831996883782	0.243903739699216
ELOVL2_CpG3	0.37192514582196	0.433116105350884	-0.228897174888509	0.521637299947936	-0.358522756267173	-0.456485500714016	0.112539578364883
ELOVL2_CpG4	0.347897632741707	0.592704989171524	-0.213720565062067	-0.375089196973221	-0.0876197019582978	0.548676735026607	-0.180488990236847
ELOVL2_CpG5	0.389914554972711	-0.257926915047346	0.128978221230317	-0.644027095349083	-0.412366760125756	-0.341838901778727	0.251264572897133
ELOVL2_CpG6	0.386004187859721	-0.38769546084407	-0.090447281828212	0.105285695635805	-0.0324925737376304	-0.0648854910371374	-0.822290285607709
ELOVL2_CpG7	0.37289948445304	-0.358374774587121	-0.629034654491378	0.0681607891123936	0.393920005859519	0.145080410856662	0.394919876785247
