# Supplementary material for: An ELOVL2-Based Epigenetic Clock for Forensic Age Prediction: A Systematic Review
Source: Int J Mol Sci. 2023 Jan 23;24(3):2254. doi: 10.3390/ijms24032254 (PMC9916975; doi:10.3390/ijms24032254)
Supplement: Supplementary file 1 [file ijms-24-02254-s001.zip › Paparazzo et al revised/code_to_publish/script.R]

# Script for reproducing the main results of the paper:
# "An ELOVL2 based epigenetic clock for forensic age prediction: a systematic review"

# set up
rm(list = ls())
library(ggplot2)
library(ggsci)
library(caret)
library(kernlab)
library(gbm)
library(tidyverse)
source('functions.R')

# control panel
seed <- 12345
cpg_names <- c('ELOVL2_CpG1', 'ELOVL2_CpG2', 'ELOVL2_CpG3', 'ELOVL2_CpG4', 
               'ELOVL2_CpG5', 'ELOVL2_CpG6', 'ELOVL2_CpG7')
algorithms_names <- c('linear_model', 'multiple_quadratic_model', 
                      'svm_model', 'gb_model', 'pc_model')
algorithms <- c(linear_model, multiple_quadratic_model, 
                svm_model, gb_model, pc_model)
res_folder <- 'results'

# setting RNG
set.seed(seed)

# results folder
res_folder <- 'results'
dir.create(res_folder, showWarnings = FALSE, recursive = TRUE)

# load data
load('dataset.RData')

# training and test set
dataset <- dataset[order(dataset$Age), ]
dataset$set <- 'test' 
dataset$set[seq(from = 2, to = dim(dataset)[1], by = 2)] <- 'training'
training_set <- dataset[dataset$set == 'training', ]
test_set <- dataset[dataset$set == 'test', ]

# missing values
means <- sapply(training_set[, cpg_names], mean, na.rm = TRUE)
training_set[, cpg_names] <- replaceMissing(training_set[, cpg_names], 
                                            values = means)
test_set[, cpg_names] <- replaceMissing(test_set[, cpg_names], 
                                        values = means)

# storing models and predictions
models <- vector('list', length(algorithms))
predictions <- vector('list', length(algorithms))
names(models) <- names(predictions) <- algorithms_names

# for each algorithm store the model and the prediction
for(i in 1:length(algorithms)){
  
  # info
  print(algorithms_names[i])
  
  # training and testing
  tmp <- algorithms[[i]](training_set, test_set, seed)
  models[[i]] <- tmp$model
  predictions[[i]] <- tmp$predictions
  
}

# creating the matrix of results
res <- matrix('NA', length(algorithms), length(algorithms))
rownames(res) <- colnames(res) <- algorithms_names
for(i in 1:length(algorithms)){
  for(j in i:length(algorithms)){
    
    # diagonal
    if(i == j){
      res[i,j] <- round(mean(abs(predictions[[i]] - test_set$Age), na.rm = TRUE), 3)
      next()
    }
    
    # other cells
    tmp <- maeStatSign(predictions[[i]], predictions[[j]], test_set$Age)
    res[i, j] <- tmp[1]
    res[j, i] <- paste0(round(tmp[2], 3), ' (', 
                        round(tmp[3], 3), ', ', 
                        round(tmp[4], 3), ')')
    
  }
}

# writing the main results
write.csv(res, file = file.path(res_folder, 'main_results.csv'))

# writing the coefficients for linear, quadratic and pc model
to_write <- data.frame(coefficient = names(coef(models$linear_model)), 
                       value = coef(models$linear_model))
write.csv(to_write, row.names = FALSE, 
          file = file.path(res_folder, 'linear_model.csv'))
to_write <- data.frame(coefficient = names(coef(models$multiple_quadratic_model)), 
                       value = coef(models$multiple_quadratic_model))
write.csv(to_write, row.names = FALSE, 
          file = file.path(res_folder, 'multiple_quadratic_model.csv'))
write.csv(models$pc_model$pc_model$rotation, 
          file = file.path(res_folder, 'pc_model_pc_components.csv'))
to_write <- data.frame(coefficient = names(coef(models$pc_model$linear_model)), 
                       value = coef(models$pc_model$linear_model))
write.csv(to_write, row.names = FALSE, 
          file = file.path(res_folder, 'pc_model_linear_model.csv'))

# saving the models and predictions
save(models, predictions, file = file.path(res_folder, 'models_predictions.RData'))

# R and packages version
sink('session_information.txt')
devtools::session_info()
sink()
