# Supplementary material for: An ELOVL2-Based Epigenetic Clock for Forensic Age Prediction: A Systematic Review
Source: Int J Mol Sci. 2023 Jan 23;24(3):2254. doi: 10.3390/ijms24032254 (PMC9916975; doi:10.3390/ijms24032254)
Supplement: Supplementary file 1 [file ijms-24-02254-s001.zip › Paparazzo et al revised/code_to_publish/session_information.txt]

─ Session info  👨🏻‍🚒  🌺  😼   ────────────────────────────────────────────────────────────────────────────────────────────────────────────────────────────────────────
 hash: man firefighter: light skin tone, hibiscus, cat with wry smile

 setting  value
 version  R version 4.1.2 (2021-11-01)
 os       macOS Catalina 10.15.7
 system   x86_64, darwin17.0
 ui       RStudio
 language (EN)
 collate  en_US.UTF-8
 ctype    en_US.UTF-8
 tz       Asia/Riyadh
 date     2022-12-03
 rstudio  2022.07.2+576 Spotted Wakerobin (desktop)
 pandoc   NA

─ Packages ──────────────────────────────────────────────────────────────────────────────────────────────────────────────────────────────────────────────────────────
 package      * version    date (UTC) lib source
 assertthat     0.2.1      2019-03-21 [1] CRAN (R 4.1.0)
 backports      1.3.0      2021-10-27 [1] CRAN (R 4.1.0)
 broom          1.0.0      2022-07-01 [1] CRAN (R 4.1.2)
 cachem         1.0.6      2021-08-19 [1] CRAN (R 4.1.0)
 callr          3.7.0      2021-04-20 [1] CRAN (R 4.1.0)
 caret        * 6.0-90     2021-10-09 [1] CRAN (R 4.1.0)
 cellranger     1.1.0      2016-07-27 [1] CRAN (R 4.1.0)
 class          7.3-19     2021-05-03 [1] CRAN (R 4.1.2)
 cli            3.3.0      2022-04-25 [1] CRAN (R 4.1.2)
 codetools      0.2-18     2020-11-04 [1] CRAN (R 4.1.2)
 colorspace     2.0-2      2021-06-24 [1] CRAN (R 4.1.0)
 crayon         1.5.1      2022-03-26 [1] CRAN (R 4.1.2)
 data.table     1.14.2     2021-09-27 [1] CRAN (R 4.1.0)
 DBI            1.1.1      2021-01-15 [1] CRAN (R 4.1.0)
 dbplyr         2.1.1      2021-04-06 [1] CRAN (R 4.1.0)
 desc           1.4.0      2021-09-28 [1] CRAN (R 4.1.0)
 devtools       2.4.3      2021-11-30 [1] CRAN (R 4.1.0)
 digest         0.6.29     2021-12-01 [1] CRAN (R 4.1.0)
 dplyr        * 1.0.9      2022-04-28 [1] CRAN (R 4.1.2)
 ellipsis       0.3.2      2021-04-29 [1] CRAN (R 4.1.0)
 fansi          1.0.3      2022-03-24 [1] CRAN (R 4.1.2)
 fastmap        1.1.0      2021-01-25 [1] CRAN (R 4.1.0)
 forcats      * 0.5.1      2021-01-27 [1] CRAN (R 4.1.0)
 foreach        1.5.1      2020-10-15 [1] CRAN (R 4.1.0)
 fs             1.5.0      2020-07-31 [1] CRAN (R 4.1.0)
 future         1.26.1     2022-05-27 [1] CRAN (R 4.1.2)
 future.apply   1.8.1      2021-08-10 [1] CRAN (R 4.1.0)
 gbm          * 2.1.8.1    2022-08-11 [1] CRAN (R 4.1.2)
 generics       0.1.3      2022-07-05 [1] CRAN (R 4.1.2)
 ggplot2      * 3.3.6      2022-05-03 [1] CRAN (R 4.1.2)
 ggsci        * 2.9        2018-05-14 [1] CRAN (R 4.1.0)
 globals        0.15.1     2022-06-24 [1] CRAN (R 4.1.2)
 glue           1.6.2      2022-02-24 [1] CRAN (R 4.1.2)
 gower          0.2.2      2020-06-23 [1] CRAN (R 4.1.0)
 gtable         0.3.0      2019-03-25 [1] CRAN (R 4.1.0)
 hardhat        1.2.0      2022-06-30 [1] CRAN (R 4.1.2)
 haven          2.4.3      2021-08-04 [1] CRAN (R 4.1.0)
 hms            1.1.1      2021-09-26 [1] CRAN (R 4.1.0)
 httr           1.4.2      2020-07-20 [1] CRAN (R 4.1.0)
 ipred          0.9-12     2021-09-15 [1] CRAN (R 4.1.0)
 iterators      1.0.13     2020-10-15 [1] CRAN (R 4.1.0)
 jsonlite       1.8.0      2022-02-22 [1] CRAN (R 4.1.2)
 kernlab      * 0.9-31     2022-06-09 [1] CRAN (R 4.1.2)
 lattice      * 0.20-45    2021-09-22 [1] CRAN (R 4.1.2)
 lava           1.6.10     2021-09-02 [1] CRAN (R 4.1.0)
 lifecycle      1.0.1      2021-09-24 [1] CRAN (R 4.1.0)
 listenv        0.8.0      2019-12-05 [1] CRAN (R 4.1.0)
 lubridate      1.8.0      2021-10-07 [1] CRAN (R 4.1.0)
 magrittr       2.0.2      2022-01-26 [1] CRAN (R 4.1.2)
 MASS           7.3-54     2021-05-03 [1] CRAN (R 4.1.2)
 Matrix         1.3-4      2021-06-01 [1] CRAN (R 4.1.2)
 memoise        2.0.0      2021-01-26 [1] CRAN (R 4.1.0)
 ModelMetrics   1.2.2.2    2020-03-17 [1] CRAN (R 4.1.0)
 modelr         0.1.8      2020-05-19 [1] CRAN (R 4.1.0)
 munsell        0.5.0      2018-06-12 [1] CRAN (R 4.1.0)
 nlme           3.1-153    2021-09-07 [1] CRAN (R 4.1.2)
 nnet           7.3-16     2021-05-03 [1] CRAN (R 4.1.2)
 parallelly     1.32.0     2022-06-07 [1] CRAN (R 4.1.2)
 pillar         1.7.0      2022-02-01 [1] CRAN (R 4.1.2)
 pkgbuild       1.2.0      2020-12-15 [1] CRAN (R 4.1.0)
 pkgconfig      2.0.3      2019-09-22 [1] CRAN (R 4.1.0)
 pkgload        1.2.3      2021-10-13 [1] CRAN (R 4.1.0)
 plyr           1.8.6      2020-03-03 [1] CRAN (R 4.1.0)
 prettyunits    1.1.1      2020-01-24 [1] CRAN (R 4.1.0)
 pROC           1.18.0     2021-09-03 [1] CRAN (R 4.1.0)
 processx       3.5.2      2021-04-30 [1] CRAN (R 4.1.0)
 prodlim        2019.11.13 2019-11-17 [1] CRAN (R 4.1.0)
 ps             1.6.0      2021-02-28 [1] CRAN (R 4.1.0)
 purrr        * 0.3.4      2020-04-17 [1] CRAN (R 4.1.0)
 R6             2.5.1      2021-08-19 [1] CRAN (R 4.1.0)
 Rcpp           1.0.7      2021-07-07 [1] CRAN (R 4.1.0)
 readr        * 2.1.0      2021-11-11 [1] CRAN (R 4.1.0)
 readxl         1.3.1      2019-03-13 [1] CRAN (R 4.1.0)
 recipes        1.0.1      2022-07-07 [1] CRAN (R 4.1.2)
 remotes        2.4.1      2021-09-29 [1] CRAN (R 4.1.0)
 reprex         2.0.1      2021-08-05 [1] CRAN (R 4.1.0)
 reshape2       1.4.4      2020-04-09 [1] CRAN (R 4.1.0)
 rlang          1.0.4      2022-07-12 [1] CRAN (R 4.1.2)
 rpart          4.1-15     2019-04-12 [1] CRAN (R 4.1.2)
 rprojroot      2.0.2      2020-11-15 [1] CRAN (R 4.1.0)
 rstudioapi     0.13       2020-11-12 [1] CRAN (R 4.1.0)
 rvest          1.0.2      2021-10-16 [1] CRAN (R 4.1.0)
 scales         1.1.1      2020-05-11 [1] CRAN (R 4.1.0)
 sessioninfo    1.2.1      2021-11-02 [1] CRAN (R 4.1.0)
 stringi        1.7.6      2021-11-29 [1] CRAN (R 4.1.0)
 stringr      * 1.4.0      2019-02-10 [1] CRAN (R 4.1.0)
 survival       3.4-0      2022-08-09 [1] CRAN (R 4.1.2)
 testthat       3.1.0      2021-10-04 [1] CRAN (R 4.1.0)
 tibble       * 3.1.7      2022-05-03 [1] CRAN (R 4.1.2)
 tidyr        * 1.2.0      2022-02-01 [1] CRAN (R 4.1.2)
 tidyselect     1.1.2      2022-02-21 [1] CRAN (R 4.1.2)
 tidyverse    * 1.3.1      2021-04-15 [1] CRAN (R 4.1.0)
 timeDate       3043.102   2018-02-21 [1] CRAN (R 4.1.0)
 tzdb           0.2.0      2021-10-27 [1] CRAN (R 4.1.0)
 usethis        2.1.3      2021-10-27 [1] CRAN (R 4.1.0)
 utf8           1.2.2      2021-07-24 [1] CRAN (R 4.1.0)
 vctrs          0.4.1      2022-04-13 [1] CRAN (R 4.1.2)
 withr          2.4.2      2021-04-18 [1] CRAN (R 4.1.0)
 xml2           1.3.2      2020-04-23 [1] CRAN (R 4.1.0)

 [1] /Library/Frameworks/R.framework/Versions/4.1/Resources/library

─────────────────────────────────────────────────────────────────────────────────────────────────────────────────────────────────────────────────────────────────────
